# Supplementary material for: Severe mitral valve regurgitation in a preschool boy following blunt abdominal trauma: a case report
Source: Eur Heart J Case Rep. 2025 Sep 19;9(10):ytaf474. doi: 10.1093/ehjcr/ytaf474 (PMC12559570; doi:10.1093/ehjcr/ytaf474)
Supplement: ytaf474_Supplementary_Data [file ytaf474_supplementary_data.zip]

Archive with 7 entries (7 files):
- Supplementary preoperative ECG.PNG
- Supplementary video S1 still image.tif
- Supplementary video S1.avi
- Supplementary video S2 still image.tif
- Supplementary video S2.avi
- Supplementary video S3 still image.tif
- Supplementary video S3.avi
